# Supplementary material for: Socioeconomic Disparities in Cardiovascular Health: A Cross-Sectional Analysis Unpacking the Sequential Mediation Roles of Protein Intake and Handgrip Strength
Source: Healthcare (Basel). 2026 Jun 30;14(13):1897. doi: 10.3390/healthcare14131897 (PMC13362056; doi:10.3390/healthcare14131897)
Supplement: Supplementary file 1 [file healthcare-14-01897-s001.zip]

Archive with 1 entries (1 files):
- healthcare-4313034-supplementary.pdf
